# Supplementary material for: Additive Manufactured Piezoelectric-Driven Miniature Gripper
Source: Micromachines (Basel). 2023 Mar 25;14(4):727. doi: 10.3390/mi14040727 (PMC10141374; doi:10.3390/mi14040727)
Supplement: Supplementary file 1 [file micromachines-14-00727-s001.zip]

Archive with 2 entries (2 files):
- micromachines-2272585-supplementary.mov
- micromachines-2272585-supplementary.pdf
